# Supplementary material for: Enhancing Discretion and Consistency in Emergency Contraception Counselling: Implementation of a Digital Support Tool in Community Pharmacies
Source: Pharmacy (Basel). 2026 Jun 9;14(3):83. doi: 10.3390/pharmacy14030083 (PMC13307340; doi:10.3390/pharmacy14030083)
Supplement: Supplementary file 1 [file pharmacy-14-00083-s001.zip]

Archive with 1 entries (1 files):
- pharmacy-4308198-supplementary.pdf
